# Supplementary material for: Spoilage Potential of Contaminating Yeast Species Kluyveromyces marxianus, Pichia kudriavzevii and Torulaspora delbrueckii during Cold Storage of Skyr
Source: Foods. 2022 Jun 16;11(12):1776. doi: 10.3390/foods11121776 (PMC9223127; doi:10.3390/foods11121776)
Supplement: Supplementary file 1 [file foods-11-01776-s001.zip]

Archive with 1 entries (1 files):
- foods-1754443-supplementary.pdf
